# Supplementary material for: Dynamics of plasma micronutrient concentrations and their correlation with serum proteins and thyroid hormones in patients with paracoccidioidomycosis
Source: PLoS One. 2019 Dec 26;14(12):e0226609. doi: 10.1371/journal.pone.0226609 (PMC6932777; doi:10.1371/journal.pone.0226609)
Supplement: S1 Dataset — (XLSX) [file pone.0226609.s003.xlsx]

## Sheet: micronutrients
code	group	month	BMI	TSH	T4	T3	Cu	Zn	CRP	Mg	Fe
1	P	admission	20.8284	3.01	1.11	1.9	1.12016	0.178236	7.32		93
1	PAC	1Mo	21.0178	2.88	1.21	1.9	0.749463	0.866856	3.64
1	PAC	2Mo	21.7373	3.1	1.28	1.3			11.3	2.3	135
1	PAC	4Mo	20.374				0.930036	0.683414	8.27	2.24
1	PAC	6Mo	20.071	3.32	1.13	1.46	0.85679	0.550419	4.75	2.25	86
2	P	admission	22.9568	1.14	0.999		0.311787	0	1.73		58
2	PAC	1Mo	23.1405	1.66	0.896		0.720392	1.09416	3.69		84
2	PAC	2Mo	24.2424	1.4	0.853	1.23	1.12628	0.883889	3.64	1.23	88
2	PAC	4Mo	24.2424	1.92	0.886	0.95	0.987487	0.691664	1.68	2.26	113
2	PAC	6Mo	24.2424	1.68	1.09	0.99	0.613314	1.03128		2.03	107.7
3	P	admission	26.5197	1.12	0.924		0.725102	0			102
3	PAC	1Mo	27.0707	1.67	1.03	1.26	0.968749	0.556407	4.19	2.3	119
3	PAC	2Mo	27.0707	1.4	0.894		0.774394	0.285137	2.9	1.95	111
3	PAC	4Mo	28.3196	3.05	0.912	1.19	0.900593	1.10313	5.35	2.04	94
3	PAC	6Mo	27.2544	1.41	1.17	1.09	0.84332	1.06772	3.62	1.75	119
4	P	admission	26.7848	2.79	1.15	1.14	1.4636	0.144692	52.09	1.99	21
4	PAC	1Mo	27.1433	3.54	1.3	1.43	1.30791	0.384801		2.1
4	PAC	2Mo	28.5059	3.52	1.17	1.39	1.66552	0.785582	7.37	2.24	47
4	PAC	4Mo	0						5.43
4	PAC	6Mo
5	P	admission	17.4747	0.856	1.33	1.19	1.80787	0.29028	148	1.7	48
5	PAC	1Mo	18.776	3.54	0.95	1.2	1.11986	0.387987	4.44	1.7	56.7
5	PAC	2Mo	21.3415	3.08	0.839	1.2	0.590229	0.742756	1.72	1.99	74
5	PAC	4Mo	21.9363	1.92	0.948	1.4	0.644556	0.591099	2.04	1.75	73
5	PAC	6Mo	21.9363	1.02	0.97	5	0.919704	0.226466	2.04	1.94	86
6	P	admission	19.0117	2.66	1.37	1.1	1.3523	0.0163179	17.63	1.51	41
6	PAC	1Mo	19.8804	1.82	1.26	1.3			49.34	1.71	26
6	PAC	2Mo	20.7157	2.54	1.03	1.04	1.0548	0.854766	4.02	1.69	87
6	PAC	4Mo	20.3816	1.82	1.14	1.18	0.773214	0.612642	0.62	1.64	128
6	PAC	6Mo	21.7181	2.62	1.14	1.07	0.710777	0.299376	1.34	1.74	100
7	P	admission	20.1562	1.04	1.18	0.95	0.744795	0.260254	7.1	1.77	56
7	PAC	1Mo	19.8437	0.982	1.27	1.22	0.7374	0.948405	0.87	2.12	92
7	PAC	2Mo	19.5312	1.49	1.33	1.07	0.83261	1.02369	0.37	2.18	122
7	PAC	4Mo	19.5312	1.53	1.38	0.81	0.643097	1.25947		2.14	84
7	PAC	6Mo	19.1797	1.9	1.47	0.88	0.773036	0.358248	0.49	2.09	43.9
8	P	admission	26.0276	1	1.57	1.2	1.13444	0.573285	77.46	2.46	59
8	PAC	1Mo	27.0416	2.01	1.2	1.24	0.836155	0.752417	4.81	2.15	90
8	PAC	2Mo	27.0078	1.1	1.31	1.37	1.11324	1.01069	12.95	2.1	73
8	PAC	4Mo	28.3937	1.62	1.23	1.11				2.03	75.7
8	PAC	6Mo	29.2388	2.39	1.14	1.24	0.78445	0.20559	7.54	1.8	89
9	P	admission	22.8235	4.42	1.07	1.06	1.42929	1.12499	37.7	2.07	35
9	PAC	1Mo	25.9879	5.25	0.874	1.19	1.25952	0.912948	1.53	2.06	89
9	PAC	2Mo	28.8754	5.98	0.886	1.17	0.762595	0.446357	1.04	1.91	76
9	PAC	4Mo	28.8754	7.33	1.07	1.33	0.970058	0.326954	1.51	1.9	90
9	PAC	6Mo	25.3155	4.97	1.31	0.69	0.676646	0.526782	2.71	1.88	79
10	P	admission	20.2222	6.46	1.16	0.98	1.51037	0	41.04	1.9	68
10	PAC	1Mo	21.1111	1.25	1.04	1.22	0.916497	0.374024	6	6	85
10	PAC	2Mo	20.5778	1.2	1.23	1.24	0.993485	0.257384	12.81	1.85	133
10	PAC	4Mo	20.4444	1.35	1.24	1.2	1.21763	0.638715	20.3	1.85	69
10	PAC	6Mo	19.9556	1.36	1.8	1.21	1.00755	0.759877	53.92	2.28	57
11	P	admission	14.0051	6.14	1.08	0.53	1.0467	0.238879	176.38	1.59	11
11	PAC	1Mo	17.3313	1.28	1.26	4.03	1.05349	0.627326	28.01	1.56	88
11	PAC	2Mo	17.6464	8	1.05	1.41	1.07175	0.442204	2.35	1.65	65
11	PAC	4Mo	19.292	4.27	0.95	1.14	0.778057	0.931717	1.2	1.74	42
11	PAC	6Mo	19.5371	3.5	1.34	1.35	0.59617	0.533607	1.15	2.04	90
12	P	admission	22.0642	3.18	1.25	1.18	1.22846	0.0518074	45.84	2	29
12	PAC	1Mo	23.2617	2.52	1.02	1.24	0.920588	0.269372	14.25	2.14	80
12	PAC	2Mo	25.2577	2.9	1.05	1.31	0.806264	0.170409	6.24	1.88	74
12	PAC	4Mo	25.4028	3.72	1.4	1.16	0	0	4.29	2.31	66
12	PAC	6Mo	25.7657	1.6	1.16	1.17	1.41381	1.08759	16.47	2.22	67
13	P	admission	20.9885	1.61	1.22	1.14	0.861757	0		1.38	73
13	PAC	1Mo	21.1463	1.98	1.55	0.98	0.998724	1.57946	9.64	1.8	72
13	PAC	2Mo	23.5766	3.4	1.28	1.02	0.975547	0.627804	6.86	1.91	115
13	PAC	4Mo	23.5766	6.76	1.17	0.88	1.02473	0.756993	1.06	1.72	96
13	PAC	6Mo									0.125038
15	P	admission	16.6597	2.19	1.78	1.06	1.50537	0.54288	40.13	2.21	0.222871
15	PAC	1Mo	16.3197				1.29981	1.04015			1.10829
15	PAC	2Mo	16.4897				0.691818	0.782967			0
15	PAC	4Mo	16.9997	3.05	1.14	1.73	1.20439	0.672261	6.98	2.22	0.149451
15	PAC	6Mo	16.6597	2.43	1.21	3.82	1.01807	0.6307	2.75	2	0
1	C	admission	23.1241	1.07	1.22	1.1	0.576238	0.53491	3.35	1.98	0.533063
2	C	admission	27.4119	0.879	1	1.34	0.683174	0.309697	1.51	2.23	0
3	C	admission	28.3203	5.91	0.894		0.528325	0.718462		2	0.897883
4	C	admission	29.7578	2.62	1.28	1.43	0.408527	0.271721	0.86	1.87	0.318563
5	C	admission	27.5052	2.42	1.3		0.490049	0.323935		2.12	0.495664
6	C	admission	23.03	1.11	1.54	1.14	0.303721	0.494095	0.76	2.13	0.566054
8	C	admission	23.8895	0.926	1.74	1.6	0.955821	1.50436	1.08	2.18	0.473093
9	C	admission	22.1591	2.76	1.56	1.23	0.581922	0.66656	0.64	2.12	0.964215
10	C	admission	36.5087				0.685091	0.187846			0.949751
11	C	admission	28.3447	2.33	1.22	1.42	0.59617	0.533607	2.39	2.2	1.10085

## Sheet: clinical aspects
CODE	IDHU	AGE	GENDER	SMOKING	ALCOHOL USE	RURAL WORK	WEIGHT BEFORE	WEIGTH ADMISSION	HEIGHT	BMI_BEFORE	BMI_ADMISSION	BMI LOSS	UADT	SKIN	LYMPHONODE	ADRENALS	CNS	CLINICAL FORM	SEVERITY	TREATMENT
1P	527911	52	M	YES	YES	YES	63	55	1.625	23.858	20.8284	3.02959	YES	NO	NO	NO	NO	CHRONIC	MODERATE	ITRACONAZOLE
2P	711168	56	M	YES	NO	YES	62.5	62.5	1.65	22.9568	22.9568	0	YES	NO	NO	NO	NO	CHRONIC	MILD	CMX
3P	7125739	49	M	YES	YES	YES	72.2	72.2	1.65	26.5197	26.5197	0	YES	NO	NO	NO	NO	CHRONIC	MILD	ITRACONAZOLE
4P	713889	48	M	YES	YES	YES	86	74.7	1.67	30.8365	26.7848	4.05178	YES	NO	NO	NO	NO	CHRONIC	MODERATE	ITRACONAZOLE
5P	713891	42	M	YES	NO	NO	58	47	1.64	21.5645	17.4747	4.08983	YES	YES	NO	YES	NO	CHRONIC	SEVERE	CMX
6P	714312	57	M	YES	NO	YES	67	56.9	1.73	22.3863	19.0117	3.37465	YES	YES	YES	NO	NO	CHRONIC	MODERATE	CMX
7P	715286	54	M	YES	YES	YES	67	51.6	1.6	26.1719	20.1562	6.01562	YES	YES	YES	YES	NO	CHRONIC	MODERATE	ITRACONAZOLE
8P	7138261	43	M	YES	NO	YES	83	77	1.72	28.0557	26.0276	2.02812	NO	YES	NO	NO	NO	CHRONIC	MODERATE	ITRACONAZOLE
9P	717096	48	M	YES	NO	YES	65	57.7	1.59	25.711	22.8235	2.88754	YES	YES	YES	NO	NO	CHRONIC	SEVERE	ITRACONAZOLE
10P	2771268	49	M	YES	NO	YES	54	45.5	1.5	24	20.2222	3.77778	NO	NO	NO	NO	NO	CHRONIC	SEVERE	CMX
11P	567823	18	M	NO	NO	NO	43	40	1.69	15.0555	14.0051	1.05038	NO	YES	YES	NO	NO	ACUTE/SUBACUTE	SEVERE	CMX
12P	7197446	56	M	NO	NO	YES	74	60.8	1.66	26.8544	22.0642	4.79025	YES	YES	NO	NO	NO	CHRONIC	MODERATE	ITRACONAZOLE
13P	719814	59	M	YES	YES	YES	73	66.5	1.78	23.04	20.9885	2.05151	YES	YES	YES	NO	YES	CHRONIC	MODERATE	ITRACONAZOLE
15P	7250169	49	M	YES	YES	YES	55	49	1.715	18.6997	16.6597	2.03997	YES	NO	NO	YES	NO	CHRONIC	MODERATE	ITRACONAZOLE
1CA		45	M	NO	NO	NO
2CA		53	M	NO	NO	NO
3CA		32	M	NO	NO	NO
4CA		53	M	NO	YES	NO
5CA		40	M	NO	NO	NO
6CA		31	M	NO	NO	NO
8CA		21	M	NO	NO	NO
9CA		29	M	NO	NO	NO
10CA		57	M	NO	NO	NO
11CA		59	M	NO	NO	NO

## Sheet: daily intake 
	energy (kcal)	iron (mg)	magnesium (mg)	zinc (mg)	copper (mg)
1P	1367.36	10.811	205.06	8.402	0.807
2P	1507.81	15.473	91.84	3.2	1.9477
3P	1862.81	10.696	197.227	11.012	0.927
4P	860.32	8.198	103.21	3.114	0.473
5P	4315.03	32.02	757.109	18.086	2.634
6P	1467.68	14.75	220.91	4.35	1.69
7P	2013.76	19.2472	188.586	14.6771	0.71
8P	1953.02	23.3495	298.363	19.45	1.511
9P	1036.5	6.374	49.65	5.48	0.269
10P	1756.85	13.768	173.61	7.064	0.808
11P	1124.55	10.906	124.742	9.866	0.58
12P	1830.16	16.265	127.335	5.557	0.46
13P	2893.43	28.543	383.698	14.662	0.815
15P	1340.33	19.062	254.489	11.249	0.53
1C	1520.64	8.4115	193.852	4.3123	0.47
2C	1316.82	10.117	196.189	10.402	0.64
3C	3961.24	17.1006	186.105	15.7971	1.045
4C	1546.58	14.844	151.973	13.633	0.62
5C	2429.71	34.321	522.445	16.9621	0.56
6C	2036.49	15.4105	120.728	12.7815	0.6
8C	2277.55	7.95433	141.207	1.675	1.02
9C	1800.05	15.2948	234.542	8.4055	0.81
10C	1976.9	16.8081	317.818	9.55457	1.14
11C	1647.14	11.6948	197.372	8.0515	0.675
